# Supplementary material for: Hypercapnia dissociates neuronal and hemodynamic responses impairing neurovascular coupling and functional brain connectivity
Source: Nat Commun. 2026 Apr 13;17:5158. doi: 10.1038/s41467-026-71742-z (PMC13249851; doi:10.1038/s41467-026-71742-z)
Supplement: Supplementary file 4 — Source Data [file 41467_2026_71742_MOESM4_ESM.xlsx]

## Sheet: Fig. 1l
		BOLD signal increase during 5% and 10% CO₂			5% vs 10% (two-sided paired t-test)
		0.05	0.1		p-value	t-value
	Subject1	9.8033	14.6297		0.00139716	-6.55921
	Subject2	5.7506	10.1187
	Subject3	4.49	11.9993
	Subject4	4.8551	8.9322
	Subject5	3.22	7.5091
	mean	5.6238	10.6378
	s.e.m	1.12114	1.24009

## Sheet: Fig. 2c
	Correlation coefficient (CC) between BOLD and FL connectivity matrices for all the connections			normocapnia vs hypercapnia (two-sided paired t-test)
	Hypercapnia	Normocapnia		p-value	t-value
	0.462756	0.467919		0.0361989	-2.17662
	0.435201	0.53416
	0.426834	0.479912
	0.446244	0.527777
	0.380222	0.392586
	0.387432	0.376661
	0.424664	0.474761

## Sheet: Fig. 2d
	Correlation coefficient (CC) between BOLD and FL connectivity matrices for specific connections (r>0.1)			normocapnia vs hypercapnia (two-sided paired t-test)
	Hypercapnia	Normocapnia		p-value	t-value
	0.555952	0.607369		0.00112138	-5.09026
	0.539021	0.673477
	0.573256	0.616025
	0.488064	0.62024
	0.517066	0.567047
	0.528944	0.616873
	0.524253	0.623788

## Sheet: Fig. 2g-j
		Static FC (delta FC)
		Fig. 2g	Fig. 2h	Fig. 2i	Fig. 2j
		-0.030137	0.240909	-0.225	0.107207
		-0.0308219	0.211364	-0.320455	0.138739
		-0.089726	0.0931818	-0.174091	-0.00438043
		-0.0917808	0.0545455	0.00727273	-0.195495
		-0.0993151	0.0318182	-0.107273	-0.17027
		-0.109589	-0.0340909	0.172727	-0.343694
		-0.143836	-0.236226	0.338547	-0.305856
	two-sided paired t-test p-value	0.002	0.426	0.635	0.181
	t-value	-5.4337	0.853748	-0.499819	-1.5132

## Sheet: Fig. 3b
	Similarity of FL dFC states to neural FC matrix
Subject	FL State 1	FL State 2	FL State 3	FL State 4	FL State 5	FL State 6
1	0.629377	0.454185	0.631531	0.52148	0.749649	0.475506
2	0.549857	0.411069	0.555942	0.440594	0.682112	0.403023
3	0.529891	0.378438	0.518939	0.410022	0.678635	0.359966
4	0.513423	0.380304	0.52867	0.413228	0.665094	0.381002
5	0.569713	0.472561	0.621619	0.483432	0.676909	0.459899
6	0.644944	0.533038	0.710954	0.615714	0.774146	0.574886
7	0.674755	0.554105	0.689668	0.619507	0.745018	0.570355
mean	0.587423	0.454814	0.608189	0.500568	0.710223	0.460662
s.e.m	0.0103652	0.0117047	0.012719	0.0148386	0.0073867	0.0144511

## Sheet: Fig. 3c
	Similarity of BOLD dFC states to neural FC matrix
Subject	BOLD State 1	BOLD State 2	BOLD State 3	BOLD State 4	BOLD State 5
1	0.574466	0.450871	0.430747	0.413935	0.418733
2	0.542831	0.43568	0.41135	0.392209	0.381699
3	0.566736	0.429815	0.406186	0.381445	0.370611
4	0.497869	0.387398	0.373033	0.366904	0.348492
5	0.516697	0.435828	0.423658	0.414136	0.391162
6	0.52903	0.466035	0.457582	0.415638	0.449981
7	0.541353	0.484186	0.47548	0.443784	0.460467
mean	0.538426	0.441402	0.425434	0.404007	0.403021
s.e.m	0.00447916	0.00511054	0.00564548	0.00427282	0.00692928

## Sheet: Fig. 3d-g, FL
	Frequency, dwell time, entry rate and exit rate of FL state representing the underlying neural activity during normocapnic and hypercapnic conditions.
	Subject 1	Subject 2	Subject 3	Subject 4	Subject 5	Subject 6	Subject 7		mean	s.e.m		Normocapnia vs hypercapnia (one-sided paired t-test)
Frequency, hypercapnia	0.0783133	0.10241	0.0460251	0.295181	0.0963855	0	0.0722892		0.0986576	0.0155536		p-value	t-value
Frequency, normocapnia	0.0083682	0.133891	0.0460251	0.202929	0.0334728	0.0460251	0.0523013		0.0747161	0.0114245		0.13858	-1.19504
Dwell time, hypercapnia	8.2	3.33333	0	24.625	3.5	3	11.5		7.7369	1.39314		p-value	t-value
Dwell time, normocapnia	1.5	11.75	0	17	3.5	13	7		7.67857	1.06901		0.491564	-0.0220443
Entry rate, hypercapnia	0.0150602	0.00903614	0	0.0240964	0.0120482	0.00301205	0.0060241		0.00989673	0.00135059		p-value	t-value
Entry rate, normocapnia	0.00374532	0.00749064	0	0.0131086	0.00374532	0.00374532	0.00187266		0.00481541	0.000717562		0.019604	-2.62717
Exit rate, hypercapnia	0.0150602	0.00903614	0	0.0240964	0.0120482	0.00301205	0.0060241		0.00989673	0.00135059		p-value	t-value
Exit rate, normocapnia	0.00374532	0.00749064	0	0.0131086	0.00187266	0.00374532	0.00187266		0.00454789	0.000739842		0.0192269	-2.64168

## Sheet: Fig. 3d-g, BOLD
	Frequency, dwell time, entry rate and exit rate of BOLD state representing the underlying neural activity during normocapnic and hypercapnic conditions.
	Subject 1	Subject 2	Subject 3	Subject 4	Subject 5	Subject 6	Subject 7		mean	s.e.m		Normocapnia vs hypercapnia (one-sided paired t-test)
Frequency, hypercapnia	0	0	0	0.101566	0.0060241	0	0		0.0153701	0.00634587		p-value	t-value
Frequency, normocapnia	0.125025	0.073421	0.0901574	0.282598	0.184997	0.0469217	0.122236		0.132194	0.0132729		0.000454188	-6.06889
Dwell time, hypercapnia	0	0	0	23.5	2	0	0		3.64286	1.46464		p-value	t-value
Dwell time, normocapnia	33.5	19	31	61.75	37.6667	0	27		29.9881	3.12553		0.000942294	-5.26924
Entry rate, hypercapnia	0	0	0	0	0	0	0		0	0		p-value	t-value
Entry rate, normocapnia	0.00374532	0.00187266	0.00187266	0.00749064	0.00561798	0	0.00374532		0.0034778	0.000419846		0.00533605	-3.65268
Exit rate, hypercapnia	0	0	0	0.0060241	0.00301205	0	0		0.00129088	0.000394978		p-value	t-value
Exit rate, normocapnia	0.00374532	0.00187266	0.00187266	0.00374532	0.00374532	0	0.00374532		0.00267523	0.000245567		0.0686377	-1.71444

## Sheet: Fig. 3h
	Similarity of FL and BOLD dFC matrices in normocapnia and hypercapnia.
	Hypercapnia	Normocapnia
	0.18484	0.163299			two-sample t-test
	0.180148	0.166359			p-value
	0.175715	0.167758			1.22935e-18
	0.175454	0.168619
	0.178958	0.16925
	0.180151	0.168501
	0.173726	0.164731
	0.161033	0.158284
	0.148866	0.153442
	0.144271	0.155871
	0.148704	0.169638
	0.156826	0.195946
	0.160726	0.186834
	0.155814	0.171606
	0.14658	0.15503
	0.140598	0.139738
	0.140344	0.128768
	0.144457	0.123354
	0.149962	0.12141
	0.153782	0.119393
	0.156269	0.115129
	0.160149	0.108677
	0.165752	0.104005
	0.16947	0.104126
	0.166961	0.108002
	0.159503	0.113043
	0.151872	0.118003
	0.14723	0.124115
	0.14613	0.134081
	0.147194	0.148667
	0.149176	0.165028
	0.151771	0.177985
	0.154687	0.183303
	0.157818	0.18186
	0.159925	0.179407
	0.15917	0.180593
	0.155454	0.181557
	0.14962	0.17664
	0.143438	0.165348
	0.139492	0.15004
	0.140841	0.134969
	0.148683	0.124139
	0.159246	0.118763
	0.165855	0.119682
	0.166524	0.127223
	0.165348	0.140224
	0.167121	0.153364
	0.171408	0.159199
	0.173593	0.159025
	0.170991	0.157991
	0.16438	0.157705
	0.155622	0.158247
	0.14643	0.158811
	0.138907	0.158028
	0.135536	0.154493
	0.137339	0.148539
	0.142506	0.1418
	0.147818	0.135951
	0.150811	0.13255
	0.152036	0.131813
	0.15425	0.131611
	0.159338	0.128984
	0.16719	0.123628
	0.176097	0.117259
	0.18327	0.110663
	0.185732	0.103898
	0.181636	0.0983594
	0.170715	0.098135
	0.154323	0.107706
	0.135365	0.126531
	0.117269	0.146563
	0.103069	0.159005
	0.0939491	0.162183
	0.088938	0.160576
	0.0869298	0.158287
	0.0867556	0.155911
	0.0861109	0.152518
	0.0835944	0.147155
	0.150754	0.139902
	0.155166	0.130071
	0.158962	0.124744
	0.158178	0.123503
	0.15243	0.124605
	0.144066	0.12649
	0.135031	0.127738
	0.12664	0.128221
	0.119435	0.128619
	0.112448	0.129528
	0.104593	0.132067
	0.0970985	0.137441
	0.0939609	0.144467
	0.0994164	0.148064
	0.114606	0.143638
	0.134207	0.132375
	0.149533	0.120966
	0.156597	0.115924
	0.157836	0.11845
	0.158743	0.126027
	0.163606	0.134249
	0.173014	0.140131
	0.184437	0.144065
	0.177564	0.148054
	0.165802	0.152864
	0.157422	0.156668
	0.155428	0.156034
	0.157492	0.149034
	0.158121	0.138003
	0.15419	0.129798
	0.148211	0.130209
	0.146291	0.139327
	0.151844	0.152138
	0.161247	0.162302
	0.166819	0.167702
	0.165068	0.16955
	0.161543	0.169203
	0.162178	0.168267
	0.167833	0.168964
	0.176765	0.171097
	0.185679	0.170114
	0.180859	0.16214
	0.173421	0.147855
	0.16858	0.132045
	0.165823	0.119793
	0.164406	0.113326
	0.166342	0.113387
	0.174222	0.117995
	0.186176	0.122935
	0.183643	0.125746
	0.172063	0.126324
	0.163288	0.125469
	0.158169	0.124289
	0.153959	0.124577
	0.148204	0.127884
	0.141501	0.13336
	0.135505	0.13851
	0.130522	0.142027
	0.126169	0.143379
	0.122467	0.142002
	0.117938	0.13781
	0.109548	0.133399
	0.0985756	0.133662
	0.0924554	0.141157
	0.0967192	0.15419
	0.108874	0.168393
	0.120699	0.178101
	0.125084	0.178933
	0.121427	0.171105
	0.115201	0.158135
	0.110241	0.144253
	0.105814	0.133139
	0.0998351	0.126881
	0.0933631	0.12527
	0.0892724	0.126742
	0.087611	0.130333
	0.0857103	0.135656
	0.0824216	0.142057
	0.0799699	0.148215
	0.0810562	0.152308
	0.085806	0.153604
	0.0911809	0.153587
	0.0941773	0.153966
	0.0947167	0.154893
	0.0940864	0.154723
	0.092938	0.150672
	0.0905195	0.141569
	0.086631	0.129782
	0.0842654	0.11935
	0.0874872	0.114374
	0.0997026	0.1171
	0.121276	0.125989
	0.149154	0.135843
	0.175919	0.139919
	0.180976	0.134444
	0.140205	0.12145
	0.148729	0.106997
	0.148075	0.0985772
	0.141207	0.101665
	0.13602	0.113725
	0.136128	0.12738
	0.138097	0.138492
	0.138141	0.143401
	0.137539	0.139118
	0.138029	0.129488
	0.136477	0.122161
	0.130729	0.119418
	0.123888	0.186745
	0.119274	0.18252
	0.117304	0.177137
	0.116361	0.17224
	0.114768	0.169364
	0.113096	0.165083
	0.11457	0.15609
	0.122184	0.145121
	0.1341	0.133995
	0.145271	0.123457
	0.152314	0.116742
	0.155334	0.116964
	0.159582	0.124306
	0.169468	0.137659
	0.184039	0.15566
	0.184356	0.175076
	0.171666	0.190361
	0.160061	0.196652
	0.147532	0.192591
	0.135438	0.181545
	0.127332	0.169527
	0.124203	0.160954
	0.125453	0.156313
	0.131486	0.154351
	0.140609	0.154149
	0.148745	0.15454
	0.153388	0.154643
	0.15327	0.155398
	0.14779	0.15758
	0.140146	0.160297
	0.134129	0.162695
	0.129081	0.166503
	0.123758	0.173729
	0.119059	0.182026
	0.115715	0.185613
	0.112728	0.181398
	0.108663	0.171365
	0.103758	0.16106
	0.100081	0.155895
	0.0993546	0.159287
	0.10114	0.171816
	0.103785	0.190039
	0.105812	0.195109
	0.106861	0.176639
	0.108002	0.157593
	0.110458	0.140462
	0.114251	0.127458
	0.117841	0.119233
	0.120426	0.115452
	0.124265	0.115692
	0.132165	0.117072
	0.142196	0.115723
	0.1495	0.109294
	0.152651	0.0985215
	0.153358	0.0964053
	0.153248	0.118445
	0.152129	0.141421
	0.147993	0.158773
	0.140528	0.166729
	0.133161	0.167525
	0.128589	0.169734
	0.126844	0.182333
	0.127183	0.186832
	0.128308	0.182003
	0.12791	0.180014
	0.124833	0.177314
	0.12208	0.174649
	0.122872	0.173206
	0.125797	0.172532
	0.126195	0.172262
	0.120364	0.173195
	0.110924	0.175036
	0.0930566	0.175688
	0.0907764	0.174895
	0.087274	0.176342
	0.0982262	0.182986
	0.111501	0.192182
	0.126805	0.196884
	0.140642	0.192506
	0.147267	0.182824
	0.145149	0.174952
	0.138033	0.170692
	0.133259	0.168313
	0.135531	0.168208
	0.142719	0.17239
	0.149781	0.179922
	0.152694	0.184658
	0.150112	0.181966
	0.143926	0.173691
	0.137974	0.164943
	0.135245	0.159319
	0.136323	0.156649
	0.141279	0.153099
	0.14971	0.145845
	0.159489	0.13815
	0.168834	0.135703
	0.177456	0.140297
	0.184611	0.150656
	0.184097	0.165911
	0.178824	0.183516
	0.173661	0.196062
	0.167498	0.183061
	0.157639	0.176462
	0.143031	0.178498
	0.12626	0.184221
	0.111464	0.188606
	0.100918	0.189872
	0.094369	0.18841
	0.0900874	0.185959
	0.114365	0.182139
	0.12017	0.175408
	0.121853	0.167204
	0.119139	0.16191
	0.113203	0.161888
	0.106576	0.165184
	0.103112	0.167775
	0.106167	0.166539
	0.115573	0.162461
	0.125945	0.15894
	0.130592	0.156773
	0.127848	0.154623
	0.121462	0.153842
	0.114924	0.157647
	0.108889	0.164693
	0.10312	0.170922
	0.0978563	0.176755
	0.095155	0.183477
	0.0980809	0.189851
	0.106585	0.194216
	0.117543	0.195845
	0.128882	0.193838
	0.139898	0.188119
	0.150431	0.180411
	0.160943	0.169985
	0.171424	0.152913
	0.179846	0.128853
	0.184063	0.104695
	0.185256	0.0884413
	0.164012	0.0881784
	0.159646	0.0944084
	0.157913	0.100881
	0.156365	0.105766
	0.153145	0.108938
	0.147427	0.114221
	0.140562	0.127136
	0.135689	0.150124
	0.134874	0.177357
	0.13799	0.133615
	0.143181	0.13136
	0.147425	0.128838
	0.148612	0.123602
	0.146689	0.114276
	0.142841	0.102033
	0.137515	0.0897237
	0.131287	0.0960054
	0.124671	0.133287
	0.117699	0.180154
	0.111333	0.18993
	0.106163	0.185324
	0.10231	0.183644
	0.100267	0.184266
	0.100161	0.186891
	0.101449	0.19016
	0.103208	0.191413
	0.105405	0.188927
	0.108573	0.183982
	0.110853	0.179489
	0.110108	0.176793
	0.10792	0.174872
	0.107668	0.170978
	0.109242	0.162347
	0.109098	0.149047
	0.104949	0.136406
	0.0973941	0.128989
	0.0890101	0.126379
	0.0829453	0.125518
	0.0806315	0.123869
	0.07989	0.120834
	0.0793444	0.116653
	0.0816352	0.111502
	0.0888816	0.104974
	0.0986339	0.0987758
	0.107125	0.0972811
	0.113144	0.101214
	0.118192	0.106746
	0.12396	0.111126
	0.130371	0.113522
	0.135348	0.113225
	0.13689	0.110389
	0.135852	0.107075
	0.134255	0.105452
	0.13128	0.106557
	0.123611	0.109298
	0.1108	0.110884
	0.0968773	0.109948
	0.086821	0.108708
	0.0830487	0.109768
	0.0860176	0.111733
	0.0950394	0.111535
	0.108097	0.109406
	0.122352	0.108382
	0.134862	0.109338
	0.143603	0.110354
	0.148937	0.110678
	0.152788	0.112407
	0.157476	0.115867
	0.164705	0.118776
	0.173666	0.119402
	0.180815	0.116477
	0.183014	0.110556
	0.179989	0.10545
	0.174367	0.105478
	0.169241	0.112076
	0.165193	0.123577
	0.161858	0.137369
	0.159247	0.151299
	0.157766	0.163651
	0.156019	0.173214
	0.150599	0.179744
	0.142524	0.183592
	0.13625	0.184176
	0.133675	0.179692
	0.135274	0.170721
	0.137813	0.161398
	0.136651	0.154349
	0.131763	0.149185
	0.127598	0.14445
	0.127129	0.139503
	0.128241	0.133865
	0.1274	0.12772
	0.123411	0.122647
	0.117011	0.12019
	0.111272	0.120151
	0.108577	0.12146
	0.109222	0.122743
	0.111195	0.123995
	0.111706	0.126307
	0.109393	0.130466
	0.105997	0.136256
	0.105475	0.142362
	0.110187	0.158191
	0.117594	0.167087
	0.123806	0.168087
	0.127212	0.162881
	0.152553	0.159511
	0.153777	0.167279
	0.154813	0.188645
	0.152194	0.186349
	0.14622	0.180063
	0.139747	0.174783
	0.134474	0.167018
	0.131295	0.158719
	0.131306	0.154847
	0.134731	0.156965
	0.140015	0.161552
	0.145089	0.164558
	0.149914	0.165043
	0.155942	0.164847
	0.162927	0.166225
	0.168382	0.169893
	0.171097	0.173203
	0.172745	0.17204
	0.173596	0.166086
	0.171399	0.160797
	0.165603	0.162881
	0.158264	0.173566
	0.151765	0.187378
	0.147035	0.181484
	0.142624	0.169066
	0.136897	0.163514
	0.130588	0.163014
	0.126295	0.161773
	0.124498	0.154754
	0.121824	0.142384
	0.115336	0.130632
	0.106542	0.123165
	0.0980751	0.11847
	0.0904507	0.113319
	0.106003	0.106663
	0.115198	0.100061
	0.114067	0.0956322
	0.109367	0.094604
	0.108368	0.0968074
	0.109884	0.101144
	0.109456	0.106803
	0.1073	0.113588
	0.106845	0.119329
	0.110702	0.121097
	0.120945	0.117724
	0.137121	0.10942
	0.153578	0.0988764
	0.162638	0.0906476
	0.162264	0.0881525
	0.158905	0.0906179
	0.158866	0.0930019
	0.163675	0.091482
	0.172797	0.169924
	0.184763	0.175763
	0.183378	0.178729
	0.176976	0.179074
	0.178153	0.175644
	0.186317	0.166116
	0.179141	0.149492
	0.171771	0.128121
	0.168655	0.107581
	0.168764	0.0919783
	0.168668	0.090699
	0.165124	0.101852
	0.156562	0.105218
	0.14365	0.101164
	0.128514	0.0945175
	0.114415	0.0894515
	0.104815	0.0928619
	0.100505	0.112236
	0.0998256	0.138192
	0.0996688	0.165883
	0.0977933	0.189667
	0.0943412	0.193742
	0.0909655	0.182772
	0.0895995	0.171588
	0.136776	0.159753
	0.144387	0.147904
	0.144902	0.139529
	0.138873	0.136539
	0.131987	0.134684
	0.128862	0.128623
	0.129492	0.118345
	0.1327	0.108643
	0.138513	0.10335
	0.146552	0.103184
	0.155525	0.105714
	0.163124	0.106392
	0.16545	0.102233
	0.161136	0.0944504
	0.154793	0.0891767
	0.151584	0.0936368
	0.153055	0.102726
	0.157383	0.115575
	0.162186	0.128528
	0.167575	0.139109
	0.176086	0.146709
	0.174948	0.152001
	0.155395	0.155262
	0.144322	0.156274
	0.14284	0.154924
	0.14528	0.151335
	0.14578	0.147345
	0.143096	0.145565
	0.141166	0.146846
	0.144578	0.149018
	0.151768	0.149677
	0.156264	0.150166
	0.154271	0.152262
	0.147623	0.15542
	0.139636	0.159723
	0.131709	0.16532
	0.124822	0.170553
	0.118336	0.17257
	0.109306	0.169368
	0.0971253	0.162237
	0.0849241	0.155198
	0.0760643	0.151494
	0.0725808	0.151522
	0.0746246	0.153298
	0.0801323	0.153288
	0.0864315	0.149119
	0.0915547	0.141222
	0.0941771	0.133586
	0.0942462	0.131835
	0.0933176	0.136346
	0.0927157	0.141975
	0.0930187	0.145987
	0.0943615	0.150876
	0.0951077	0.159958
	0.0940558	0.171339
	0.0934217	0.176761
	0.0969683	0.169636
	0.105542	0.156306
	0.115681	0.149284
	0.122472	0.153632
	0.122566	0.164609
	0.1164	0.174463
	0.0804862	0.180406
	0.0891231	0.185509
	0.0991871	0.192836
	0.109913	0.188104
	0.120109	0.179694
	0.127676	0.174166
	0.131596	0.166699
	0.131254	0.153576
	0.126486	0.138693
	0.120601	0.12998
	0.120013	0.132148
	0.12848	0.142472
	0.143196	0.154381
	0.158294	0.164482
	0.168802	0.1736
	0.172416	0.180926
	0.155174	0.182772
	0.159257	0.178053
	0.162441	0.168223
	0.168062	0.15743
	0.178008	0.151417
	0.16559	0.154328
	0.147849	0.166422
	0.136866	0.181317
	0.0771801	0.190812
	0.0787109	0.194004
	0.0930761	0.19368
	0.101935	0.192826
	0.109879	0.193855
	0.116793	0.195685
	0.122164	0.194921
	0.124058	0.192298
	0.1219	0.191159
	0.117045	0.191783
	0.112258	0.190841
	0.109496	0.185006
	0.108771	0.176051
	0.109224	0.168521
	0.109823	0.16503
	0.109346	0.164231
	0.10762	0.154933
	0.106093	0.155037
	0.106156	0.16532
	0.107884	0.183095
	0.110996	0.196754
	0.115546	0.194276
	0.119171	0.18855
	0.118341	0.1774
	0.11455	0.164299
	0.112793	0.1533
	0.115276	0.147684
	0.120013	0.150735
	0.122611	0.162734
	0.11939	0.178333
	0.122685	0.190011
	0.136439	0.192378
	0.149321	0.185212
	0.159959	0.173402
	0.1667	0.163017
	0.170586	0.157315
	0.174304	0.15615
	0.177451	0.158612
	0.177026	0.163953
	0.171146	0.170148
	0.162061	0.173973
	0.154659	0.172579
	0.152433	0.165532
	0.154668	0.154512
	0.157338	0.141473
	0.157803	0.12914
	0.157045	0.120481
	0.156442	0.115657
	0.155808	0.11346
	0.154546	0.11358
	0.152701	0.115232
	0.150916	0.116229
	0.149927	0.11587
	0.148407	0.114769
	0.145419	0.113941
	0.141224	0.115253
	0.135052	0.120911
	0.127354	0.132467
	0.123558	0.149769
	0.129229	0.169321
	0.133071	0.184121
	0.133384	0.187403
	0.133793	0.179167
	0.138225	0.164914
	0.145138	0.150034
	0.149686	0.137884
	0.149385	0.129354
	0.146319	0.122929
	0.0928051	0.116495
	0.0887704	0.109283
	0.0859867	0.102318
	0.0859812	0.0982811
	0.0881141	0.098587
	0.0905131	0.102462
	0.091635	0.10843
	0.0913656	0.116397
	0.0904913	0.126255
	0.0897945	0.136583
	0.0898079	0.145557
	0.0906418	0.151387
	0.0927884	0.152166
	0.101857	0.148158
	0.106791	0.142571
	0.114522	0.138373
	0.129416	0.136649
	0.152076	0.137477
	0.175849	0.140311
	0.179832	0.144046
	0.171637	0.147901
	0.167603	0.151737
	0.166329	0.156121
	0.163968	0.160669
	0.158378	0.164371
	0.151997	0.167013
	0.148015	0.169081
	0.147921	0.170705
	0.152055	0.171417
	0.160032	0.170873
	0.170715	0.169102
	0.181234	0.167541
	0.181318	0.168797
	0.168449	0.174193
	0.154008	0.18171
	0.142164	0.187002
	0.136596	0.187208
	0.138326	0.18211
	0.144154	0.174247
	0.149496	0.168371
	0.151467	0.169339
	0.148565	0.179464
	0.141802	0.195158
	0.135463	0.0890731
	0.134029	0.0959165
	0.13816	0.102728
	0.146294	0.109274
	0.15661	0.116654
	0.166225	0.125367
	0.172013	0.134351
	0.173598	0.141093
	0.173045	0.143008
	0.172427	0.140577
	0.173794	0.137452
	0.178396	0.136917
	0.185594	0.139754
	0.184735	0.142701
	0.177535	0.141423
	0.174558	0.13821
	0.174943	0.13762
	0.176589	0.139079
	0.177244	0.138842
	0.178007	0.135418
	0.178284	0.131486
	0.176946	0.128654
	0.176834	0.125466
	0.18193	0.121086
	0.182946	0.141623
	0.177041	0.156726
	0.175276	0.172909
	0.172599	0.185803
	0.167179	0.191381
	0.161829	0.188773
	0.160795	0.181482
	0.164934	0.175763
	0.170285	0.176112
	0.171938	0.181802
	0.16842	0.187991
	0.16168	0.190288
	0.154703	0.187003
	0.149343	0.180159
	0.145832	0.174714
	0.143968	0.173099
	0.14413	0.171153
	0.145879	0.163942
	0.145877	0.152155
	0.139693	0.1397
	0.127356	0.129946
	0.115052	0.123934
	0.107243	0.120599
	0.103958	0.118062
	0.10307	0.116342
	0.185667	0.116796
	0.170528	0.119232
	0.160333	0.122145
	0.152405	0.124962
	0.145103	0.128549
	0.140058	0.133122
	0.141233	0.136463
	0.14896	0.135049
	0.158286	0.128992
	0.165342	0.123346
	0.169441	0.121717
	0.17116	0.122685
	0.170253	0.122879
	0.165801	0.121961
	0.159378	0.122054
	0.154756	0.124288
	0.152724	0.12932
	0.150842	0.137128
	0.147188	0.144222
	0.140779	0.146317
	0.132131	0.145543
	0.122278	0.148701
	0.113547	0.160606
	0.110955	0.178091
	0.118319	0.189359
	0.134071	0.186911
	0.152461	0.175923
	0.167205	0.164044
	0.174948	0.155188
	0.177197	0.15059
	0.178041	0.148847
	0.18069	0.146739
	0.173241	0.142896
	0.164427	0.139048
	0.163059	0.13688
	0.165584	0.135097
	0.16988	0.132594
	0.175383	0.131005
	0.180869	0.13222
	0.182987	0.135502
	0.17948	0.139129
	0.171348	0.141923
	0.161971	0.142599
	0.156695	0.141177
	0.158514	0.138101
	0.164453	0.134216
	0.169543	0.133284
	0.172288	0.140249
	0.173899	0.157561
	0.175139	0.184799
	0.175292	0.195083
	0.174257	0.186449
	0.174723	0.182955
	0.179824	0.184531
	0.175717	0.187973
	0.150352	0.190086
	0.12154	0.190438
	0.086558	0.191375
	0.0953834	0.195916
	0.104122	0.111505
	0.112962	0.115267
	0.120513	0.121222
	0.124854	0.123011
	0.124683	0.11798
	0.120203	0.110191
	0.113344	0.104551
	0.107064	0.103643
	0.103572	0.107099
	0.102293	0.11305
	0.1013	0.118653
	0.0998233	0.122
	0.098023	0.122907
	0.0964107	0.12289
	0.0953548	0.12427
	0.0948709	0.128053
	0.0950091	0.133989
	0.0954636	0.141421
	0.0956827	0.148206
	0.0952523	0.149761
	0.0954574	0.142895
	0.0979673	0.129608
	0.10243	0.115239
	0.107844	0.104077
	0.112534	0.0965929
	0.114166	0.0900643
	0.111613	0.104131
	0.106664	0.148208
	0.102621	0.190783
	0.101292	0.195658
	0.172432	0.177186
	0.169912	0.167941
	0.164234	0.168585
	0.157066	0.172218
	0.146866	0.171819
	0.131442	0.165274
	0.114588	0.153035
	0.102836	0.138135
	0.0976473	0.126345
	0.0960067	0.120932
	0.0953742	0.119706
	0.0952054	0.119042
	0.0973307	0.117864
	0.104257	0.116032
	0.116365	0.113157
	0.130387	0.108834
	0.142461	0.103205
	0.150932	0.0976963
	0.155699	0.0939168
	0.157216	0.0920022
	0.157778	0.0911003
	0.163115	0.0909834
	0.179077	0.0912051
	0.184097	0.0911437
	0.176875	0.0906713
	0.17016	0.089944
	0.1608	0.0898066
	0.146678	0.0903994
	0.128563	0.0903389
	0.109666	0.160963
	0.0944432	0.158725
	0.0869872	0.155123
	0.0883602	0.151979
	0.0961198	0.151841
	0.105933	0.155079
	0.114103	0.159824
	0.11901	0.16534
	0.120255	0.169497
	0.118416	0.168609
	0.115515	0.164723
	0.113427	0.162207
	0.112117	0.161065
	0.110527	0.15914
	0.108198	0.155328
	0.106698	0.148451
	0.107016	0.13923
	0.107103	0.131589
	0.105504	0.127707
	0.105016	0.125348
	0.1094	0.119906
	0.118559	0.109342
	0.129086	0.0972405
	0.137948	0.0882958
	0.144711	0.0881047
	0.151081	0.0980479
	0.157766	0.111262
	0.162026	0.124622
	0.160129	0.135302
	0.152265	0.142775
	0.142835	0.149201
	0.136307	0.156969
	0.133396	0.16716
	0.131583	0.178256
	0.128545	0.18684
	0.124339	0.190266
	0.120761	0.18904
	0.118804	0.18595
	0.118061	0.182918
	0.119829	0.179005
	0.125887	0.172875
	0.135163	0.16589
	0.142622	0.15919
	0.101108	0.151139
	0.105117	0.140098
	0.111549	0.126503
	0.119655	0.112429
	0.128954	0.101525
	0.136965	0.0985282
	0.141127	0.105668
	0.14063	0.121137
	0.137352	0.140298
	0.135023	0.157329
	0.136049	0.169208
	0.140445	0.176299
	0.145883	0.179739
	0.147947	0.180222
	0.144777	0.177172
	0.139259	0.169536
	0.135676	0.160338
	0.135267	0.154555
	0.135547	0.154827
	0.134022	0.159964
	0.131519	0.165688
	0.130681	0.168884
	0.133032	0.170071
	0.137049	0.172307
	0.139076	0.177487
	0.137519	0.182709
	0.133191	0.180135
	0.127364	0.165399
	0.121803	0.142731
	0.117467	0.119618
	0.114321	0.103673
	0.111908	0.0989945
	0.111158	0.102972
	0.112195	0.11038
	0.112149	0.117969
	0.109274	0.125424
	0.105341	0.132932
	0.103879	0.138739
	0.106449	0.140661
	0.111395	0.138352
	0.115508	0.133659
	0.117087	0.131165
	0.116754	0.172156
	0.116625	0.149497
	0.117573	0.137817
	0.116665	0.136023
	0.11183	0.13886
	0.105071	0.1424
	0.100005	0.145988
	0.0988073	0.150078
	0.101566	0.154386
	0.108392	0.157801
	0.118573	0.159391
	0.128358	0.159166
	0.133341	0.158006
	0.13316	0.156508
	0.130381	0.153984
	0.12782	0.150406
	0.12756	0.147696
	0.130245	0.147781
	0.134934	0.151546
	0.139674	0.159092
	0.142463	0.169512
	0.142701	0.17992
	0.141856	0.186148
	0.142407	0.185542
	0.14691	0.178996
	0.154069	0.169005
	0.157394	0.156718
	0.151944	0.142982
	0.139789	0.131133
	0.126996	0.124882
	0.117801	0.125062
	0.113202	0.130765
	0.112857	0.139742
	0.115692	0.149407
	0.120226	0.159877
	0.125234	0.172034
	0.130857	0.185388
	0.137928	0.197132
	0.146834	0.188759
	0.155924	0.182722
	0.161423	0.180304
	0.161268	0.180494
	0.157941	0.182486
	0.156623	0.185447
	0.16029	0.188486
	0.165688	0.191108
	0.165966	0.19289
	0.1577	0.193467
	0.143762	0.192667
	0.130961	0.190443
	0.124439	0.186745
	0.124287	0.181618
	0.128408	0.176256
	0.135585	0.173144
	0.144531	0.173999
	0.153162	0.178127
	0.157777	0.182623
	0.155111	0.183881
	0.147174	0.180632
	0.141053	0.175327
	0.14003	0.170329
	0.142925	0.16459
	0.147841	0.156192
	0.153091	0.144796
	0.151992	0.130988
	0.143619	0.118457
	0.131238	0.112366
	0.118191	0.114129
	0.107923	0.120957
	0.101554	0.128131
	0.0983566	0.132364
	0.0968703	0.134567
	0.0971031	0.13807
	0.0970795	0.143082
	0.0944	0.145675
	0.0896461	0.143417
	0.0841954	0.13858
	0.0708046	0.134527
	0.0698656	0.132479
	0.0707203	0.132483
	0.073531	0.134408
	0.0770482	0.137773
	0.0802294	0.141507
	0.0831537	0.143633
	0.0863036	0.14271
	0.0895001	0.139433
	0.0910534	0.133472
	0.0895655	0.124535
	0.0873098	0.113904
	0.0875767	0.104307
	0.0909684	0.0941289
	0.0967489	0.0991777
	0.100209	0.103006
	0.0965598	0.103422
	0.0805008	0.100604
	0.0832013	0.0958343
	0.0813092	0.0898716
	0.0709949	0.0917268
	0.0695362	0.0939563
	0.0722413	0.0909506
	0.0785071	0.0961953
	0.0850792	0.110676
	0.0845731	0.123102
	0.0753434	0.130186
	0.0649172	0.132533
	0.0597844	0.132661
	0.0595541	0.131831
	0.0607314	0.129536
	0.0624329	0.126132
	0.0651719	0.124806
	0.0693448	0.129967
	0.073852	0.142006
	0.077566	0.156164
	0.0818802	0.166798
	0.0896062	0.170806
	0.100868	0.169113
	0.113079	0.165036
	0.123034	0.160982
	0.129247	0.158028
	0.133358	0.156489
	0.138623	0.155453
	0.146054	0.152627
	0.153141	0.147647
	0.156278	0.143527
	0.154152	0.141843
	0.149021	0.141073
	0.143353	0.140328
	0.137541	0.139648
	0.13188	0.138826
	0.127088	0.137564
	0.12436	0.134294
	0.123293	0.127528
	0.121636	0.117928
	0.119084	0.107147
	0.116877	0.0968493
	0.115039	0.0886675
	0.11235	0.091046
	0.109398	0.100697
	0.10888	0.110196
	0.111238	0.115415
	0.114091	0.11457
	0.114672	0.110843
	0.111421	0.10933
	0.104788	0.111965
	0.111556	0.116757
	0.123441	0.12173
	0.134241	0.127945
	0.139564	0.138479
	0.137071	0.153593
	0.12878	0.168304
	0.122191	0.176504
	0.123194	0.175778
	0.130151	0.167949
	0.137482	0.156889
	0.141091	0.146705
	0.141137	0.139581
	0.140365	0.134652
	0.140933	0.130081
	0.14438	0.125596
	0.151015	0.121976
	0.158779	0.119217
	0.16439	0.11561
	0.165846	0.110659
	0.163373	0.107024
	0.15931	0.106798
	0.15702	0.108635
	0.157767	0.108352
	0.159598	0.104317
	0.16032	0.116025
	0.159479	0.113269
	0.1584	0.111913
	0.159166	0.111143
	0.162805	0.110239
	0.167657	0.109738
	0.170128	0.110985
	0.168271	0.115385
	0.163472	0.123465
	0.159578	0.133861
	0.160287	0.143567
	0.165659	0.149719
	0.172097	0.152297
	0.176772	0.154122
	0.179035	0.157956
	0.177151	0.163523
	0.17027	0.16486
	0.161676	0.154481
	0.154801	0.13276
	0.149593	0.11011
	0.143316	0.0972207
	0.134862	0.0961399
	0.126211	0.100939
	0.118932	0.103832
	0.112566	0.101903
	0.106501	0.0983809
	0.101792	0.0978825
	0.100476	0.101513
	0.103278	0.105851
	0.108149	0.105697
	0.111609	0.098872
	0.112058	0.0881237
	0.110426	0.0985501
	0.108711	0.107306
	0.108074	0.114174
	0.107608	0.120966
	0.106319	0.12837
	0.105512	0.136227
	0.106827	0.144963
	0.109527	0.153682
	0.111408	0.160366
	0.111402	0.164151
	0.109761	0.16493
	0.106366	0.163544
	0.102237	0.161042
	0.100222	0.157276
	0.102756	0.151925
	0.108227	0.145418
	0.113508	0.137279
	0.117249	0.127862
	0.118746	0.120123
	0.117446	0.114164
	0.113592	0.10779
	0.108622	0.102973
	0.104406	0.102855
	0.101166	0.106805
	0.0979296	0.111016
	0.0954485	0.112557
	0.095507	0.111864
	0.103547	0.108346
	0.105177	0.113071
	0.107856	0.114792
	0.11217	0.113451
	0.117023	0.112024
	0.119002	0.112691
	0.116279	0.11537
	0.109118	0.117316
	0.0990402	0.11512
	0.0899336	0.109504
	0.0868578	0.103154
	0.091845	0.0963598
	0.102111	0.0881824
	0.111949	0.0888723
	0.117165	0.0888783
	0.117633	0.0984765
	0.114709	0.108896
	0.10958	0.11998
	0.103928	0.131219
	0.0996995	0.140408
		0.145594
		0.146656
		0.144232
		0.138341
		0.129802
		0.121865
		0.118223
		0.11878
		0.121359
		0.124976
		0.128908
		0.132008
		0.132592
		0.12899
		0.122118
		0.115805
		0.111797
		0.108578
		0.105138
		0.103464
		0.105425
		0.109378
		0.109991
		0.103374
		0.0933034
		0.0884888
		0.09415
		0.0988627
		0.101276
		0.104717
		0.111796
		0.121141
		0.129918
		0.136481
		0.141292
		0.14632
		0.152115
		0.157146
		0.160574
		0.162855
		0.165088
		0.168809
		0.172848
		0.174329
		0.172923
		0.171579
		0.172456
		0.173254
		0.169814
		0.163463
		0.158838
		0.156994
		0.157579
		0.16008
		0.160739
		0.157091
		0.152118
		0.149424
		0.149405
		0.149351
		0.136056
		0.137831
		0.134458
		0.126379
		0.118043
		0.11288
		0.109476
		0.105416
		0.100885
		0.0965613
		0.0917329
		0.0899396
		0.0993136
		0.111843
		0.121715
		0.126804
		0.129756
		0.134757
		0.143134
		0.152682
		0.159542
		0.160264
		0.15232
		0.136359
		0.120702
		0.114906
		0.121528
		0.135729
		0.151147
		0.164166
		0.174322
		0.18253
		0.188369
		0.190845
		0.191315
		0.193498
		0.184148
		0.169319
		0.158545
		0.153977
		0.155421
		0.158306
		0.155548
		0.145594
		0.132456
		0.122287
		0.118525
		0.119824
		0.122512
		0.125039
		0.128197
		0.131531
		0.133349
		0.133579
		0.134563
		0.138172
		0.143584
		0.147908
		0.148102
		0.143989
		0.138841
		0.135941
		0.134797
		0.131778
		0.124114
		0.114263
		0.107121
		0.104261
		0.10455
		0.106729
		0.110495
		0.11606
		0.123919
		0.133624
		0.142565
		0.147311
		0.146943
		0.144271
		0.141654
		0.138973
		0.135451
		0.131311
		0.128496
		0.128863
		0.132601
		0.138553
		0.143932
		0.144687
		0.13958
		0.132013
		0.125541
		0.121545
		0.120892
		0.123635
		0.128264
		0.13288
		0.13558
		0.134877
		0.139775
		0.12791
		0.120501
		0.11847
		0.117063
		0.113048
		0.108931
		0.107254
		0.107789
		0.108596
		0.107852
		0.106459
		0.105446
		0.104208
		0.101696
		0.0978811
		0.0922845
		0.0930278
		0.1031
		0.108438
		0.107896
		0.104716
		0.10263
		0.103373
		0.105501
		0.105255
		0.101376
		0.0958922
		0.0912367
		0.0891923
		0.0901047
		0.0917277
		0.0918573
		0.090683
		0.0896656
		0.0897038
		0.0907542
		0.0929943
		0.0968119
		0.101791
		0.10663
		0.110213
		0.113345
		0.11837
		0.127429
		0.141217
		0.157911
		0.173132
		0.182436
		0.183474
		0.177002
		0.167077
		0.160004
		0.160141
		0.166596
		0.172604
		0.171902
		0.165848
		0.161689
		0.164063
		0.170831
		0.175117
		0.171145
		0.159736
		0.144859
		0.129145
		0.115146
		0.105499
		0.100852
		0.100291
		0.102098
		0.104827
		0.108585
		0.114868
		0.123704
		0.133605
		0.142502
		0.148209
		0.148825
		0.144292
		0.137661
		0.132172
		0.128972
		0.127971
		0.129438
		0.133093
		0.137759
		0.143825
		0.151572
		0.122687
		0.124481
		0.128257
		0.134508
		0.140973
		0.145199
		0.148704
		0.153815
		0.159428
		0.164285
		0.16783
		0.171804
		0.180174
		0.191695
		0.196703
		0.188768
		0.172751
		0.155537
		0.141215
		0.132201
		0.129555
		0.131607
		0.134055
		0.133735
		0.130755
		0.127208
		0.125484
		0.126717
		0.130735
		0.13839
		0.14954
		0.160431
		0.166784
		0.168941
		0.170952
		0.175981
		0.184087
		0.19363
		0.19363
		0.182512
		0.17719
		0.178331
		0.179364
		0.174758
		0.165954
		0.156899
		0.15098
		0.151479
		0.160166
		0.174247
		0.184925
		0.184445
		0.174779
		0.164607
		0.159755
		0.159911
		0.161095
		0.160658
		0.159944
		0.161293
		0.163726
		0.164129
		0.161075
		0.155962
		0.150283
		0.144299
		0.137403
		0.128414
		0.117411
		0.105973
		0.0954177
		0.0891964
		0.0985675
		0.108361
		0.117781
		0.120646
		0.110738
		0.101651
		0.0974642
		0.10015
		0.106811
		0.112291
		0.11342
		0.110043
		0.103507
		0.0956742
		0.0892172
		0.0901849
		0.0927919
		0.0908469
		0.0922495
		0.102025
		0.108115
		0.109381
		0.106877
		0.102587
		0.0977807
		0.0927755
		0.0883006
		0.0980355
		0.103063
		0.105227
		0.107935
		0.110546
		0.109678
		0.105496
		0.103049
		0.106063
		0.114302
		0.12594
		0.136956
		0.144863
		0.151036
		0.155446
		0.156343
		0.154455
		0.150968
		0.145155
		0.137431
		0.129876
		0.125025
		0.124505
		0.127812
		0.132112
		0.133097
		0.127196
		0.11525
		0.10189
		0.0913597
		0.0914528
		0.101756
		0.115127
		0.127803
		0.138133
		0.144879
		0.147013
		0.14555
		0.179261
		0.176224
		0.170906
		0.160143
		0.145019
		0.130683
		0.119894
		0.111676
		0.106435
		0.106228
		0.11106
		0.11971
		0.129109
		0.135599
		0.13832
		0.137815
		0.135243
		0.13192
		0.12784
		0.122273
		0.117004
		0.115459
		0.119887
		0.129792
		0.143736
		0.160445
		0.176682
		0.189614
		0.194738
		0.186365
		0.176986
		0.165309
		0.153584
		0.14575
		0.143096
		0.144113
		0.14709
		0.150602
		0.153409
		0.154936
		0.154965
		0.155533
		0.156857
		0.157098
		0.158422
		0.165692
		0.178648
		0.190802
		0.195815
		0.192182
		0.18293
		0.17262
		0.166295
		0.166231
		0.170117
		0.175804
		0.182844
		0.190958
		0.197428
		0.197616
		0.192685
		0.184532
		0.173091
		0.15926
		0.145452
		0.134327
		0.127401
		0.124564
		0.124144
		0.124512
		0.125218
		0.126715
		0.12954
		0.133271
		0.136985
		0.13955
		0.141403
		0.143606
		0.146252
		0.148901
		0.151716
		0.15506
		0.156919

## Sheet: Fig. 3i
		Cross-correlation under normocapnia and hypercapnia indicating similarity between the FL state transition vector and time-shifted versions of the BOLD state transition vector
		Hypercapnia								Normocapnia								Normocapnia vs hypercapnia (one-sided paired t-test)
Lag		Subject 1	Subject 2	Subject 3	Subject 4	Subject 5	Subject 6	Subject 7		Subject 1	Subject 2	Subject 3	Subject 4	Subject 5	Subject 6	Subject 7		p-value	t-value
-5		2.49278e-17	1.18286e-17	1.99821e-17	0.0771517	-1.20229e-17	-1.40981e-17	-2.17291e-18		0	0.121716	-7.26402e-18	-1.40667e-17	0.0837708	-7.64168e-19	0.048795		0.172826	-1.02327
-4		0.0690066	-1.30105e-17	-1.30005e-17	0.0771517	-2.09965e-17	1.78861e-17	1.33676e-17		0.0475651	6.40626e-18	0.0690066	-7.03335e-18	8.81818e-18	1.02748e-17	0.09759		0.336039	-0.444774
-3		0.20702	-2.33693e-18	-1.10199e-17	9.13897e-20	1.72829e-17	0.166667	1.3207e-17		3.75523e-18	0.0608581	0.0690066	0.0668153	-1.10227e-18	-4.05326e-18	0.09759		0.408361	-0.242159
-2		1.16743e-17	0.154303	-1.13733e-17	0.0771517	2.25429e-18	0.166667	1.19064e-17		0.0951303	2.42322e-18	1.78391e-17	1.28726e-17	0.0837708	2.53786e-18	1.02729e-17		0.23099	-0.785615
-1		1.45929e-18	0	-1.22116e-17	0.0771517	-2.88175e-17	8.85634e-18	4.94405e-19		0.142695	0.0608581	0.0690066	0.0668153	0.0418854	0.0780869	0.048795		0.00603336	-3.55037
0		0.0690066	1.93745e-18	-1.19893e-17	0.154303	4.50858e-18	0.0833333	0.133631		0.0951303	1.60156e-17	4.54001e-18	7.03335e-18	1.10227e-17	2.05497e-18	0.048795		0.0701467	-1.69869
1		0.0690066	0.0771517	0	0.154303	-6.01144e-18	0.166667	0		0.0475651	0	0.0690066	-1.75834e-17	0.0837708	-4.10993e-18	0.048795		0.229976	-0.789353
2		4.37787e-18	0.154303	-7.99285e-18	-8.97344e-18	-1.08957e-17	0.166667	0		-5.00697e-18	3.80372e-18	0.0690066	2.7474e-18	0.0418854	-1.54122e-17	0.048795		0.276968	-0.626703
3		0	8.15767e-18	1.49866e-17	-6.52614e-18	0.142134	0	7.77123e-18		-8.7622e-18	-6.40626e-18	-4.54001e-18	0.0668153	0.0418854	4.10993e-18	0.048795		0.458177	-0.109528
4		8.75573e-18	0.0771517	-2.99732e-17	0.0771517	0	0.166667	-5.12195e-18		0.0475651	0.0608581	-1.14635e-17	1.23084e-17	0	-8.21986e-18	1.28411e-17		0.148903	-1.13983
5		0.0690066	1.63153e-17	-8.99196e-18	0.0771517	1.20229e-17	-2.42311e-17	0.133631		0	-3.20313e-18	-3.63201e-18	0.0668153	-1.54318e-17	5.13741e-18	0.048795		0.072277	-1.67701

[truncated: 20 more sheets: Fig. 4b, Fig. 4c, FL, Fig. 4c, BOLD, Fig. 4d, Fig. 4e, Fig. 4f, Fig. 5e, Fig. 5f-g, SFig. 7, SFig. 12, SFig. 15, SFig. 18, SFig. 21, FL, SFig. 21, BOLD, SFig. 22, FL, SFig. 22, BOLD, SFig. 24a, SFig. 24b, SFig. 24c, SFig. 24d]
